# Supplementary material for: Chemoproteomic target deconvolution reveals Histone Deacetylases as targets of (R)-lipoic acid
Source: Nat Commun. 2023 Jun 15;14:3548. doi: 10.1038/s41467-023-39151-8 (PMC10272112; doi:10.1038/s41467-023-39151-8)
Supplement: Supplementary file 6 — Source Data [file 41467_2023_39151_MOESM6_ESM.zip › source data/source data tables/Fig_1 and S1.xlsx]

## Sheet: 1c
R/S-LA	HDAC1	HDAC2	HDAC6
DMSO	1	1	1
-7	1.13463	1.13849	1.00845
-6.52288	0.925211	0.842187	0.695233
-6	0.994184	1.08629	1.51381
-5.52288	0.829559	0.865402	0.945221
-5	0.997584	1.4202	1.62289
-4.52288	0.590395	0.722991	0.869686
-4	0.140846	0.172301	0.161807
-3.52288	0.115318	0.0845165	0.105244

## Sheet: 1d
R/S-LM	HDAC1	HDAC10	HDAC2	HDAC3	HDAC6		GSE1	KDM1A	RCOR1	RCOR3	HMG20A	HMG20B		DNTTIP1	ELMSAN1
-9	1	1	1	1	1		1	1	1	1	1	1		1	1
-7	0.929472	0.73314	0.929732	0.753132	0.914743		0.888262	0.981719	0.824824	0.983912	1.01183	1.05481		0.963179	0.900842
-6.52288	0.770985	0.79844	0.851817	1.34034	0.912716		0.92649	0.833477	0.778253	1.01614	0.955528	0.851336		0.708468	0.793099
-6	0.682281	0.558896	0.773527	0.791797	0.776004		0.835052	0.747239	0.559188	1.23683	0.824284	0.893487		0.667878	0.719295
-5.52288	0.605733	0.676098	0.639866	1.11124	0.701246		0.67927	0.639355	0.581615	0.748701	0.656343	0.629243		0.694282	0.683597
-5	0.748966	0.470469	0.661248	0.679415	0.762956		0.493305	0.497244	0.420146	0.585355	0.513647	0.472388		0.458389	0.505836
-4.52288	0.397757	0.239673	0.330386	0.229005	0.319477		0.141727	0.18665	0.146202	0.220268	0.19246	0.144339		0.138363	0.150819
-4	0.222525	0.143199	0.193288	0.187286	0.137452		0.0580179	0.0759708	0.0547954	0.0314519	0.127691	0.0520965		0.0485315	0.0656433
-3.52288	0.126527	0.0442368	0.0981975	0.0678692	0.0600301		0.0320795	0.0688891	0.0578513	0.0448157	0.139804	0.0241951		0.0555615	0.0548691

## Sheet: S1a
R/S-LA	RCOR1	KDM1A	GSE1
DMSO	1	1	1
-7	0.878277	1.68028	1.21704
-6.52288	1.19239	1.60756	0.79236
-6	0.848113	1.30974	1.28703
-5.52288	0.430103	0.909204	0.360569
-5	0.262855	0.085715	0.0908862
-4.52288	0.276653	0	0
-4	0	0	0
-3.52288	0	0	0

## Sheet: S1b
	HDAC1	HDAC2	HDAC6	HMG20A	HMG20B	KDM1A	GSE1	RCOR1	RCOR3
DMSO	1	1	1	1	1	1	1	1	1
-8.52288	1.05382	1.15003	0.988585	1.25935	0.998569	1.26402	1.27812	1.67292	1.53307
-8	1.13844	1.17862	1.19498	1.32064	1.53103	1.17107	1.35303	1.06512	1.19919
-7.52288	1.23476	1.14015	1.10804	1.18469	1.53975	0.943929	1.28216	0.881509	1.21714
-6.52288	0.830316	1.01473	1.08781	0.999331	1.1771	1.05634	1.29312	1.23822	1.10879
-6	0.739181	0.759187	0.918923	0.829904	0.530904	0.65142	0.805402	0.686166	0.77006
-5.52288	0.524409	0.722156	0.728542	0.421069	0	0.359545	0.413607	0.343969	0
-5	0.268713	0.314487	0.384517	0	0	0.196321	0.0891773	0.126484	0
-4.52288	0.182772	0.234225	0.151809	0	0	0.117482	0.0368839	0.0556048	0
-4	0.362127	0.386716	0.0550388	0	0.0948146	0.0823437	0.00292582	0.0458151	0

## Sheet: S1c
	HDAC1	HDAC10	HDAC2	HDAC8	HDAC6		GSE1	KDM1A	RCOR1	RCOR3	HMG20A	HMG20B		NCOR2	TBL1XR1	MIER1
DMSO	1	1	1	1	1		1	1	1	1	1	1		1	1	1
-7	0.812601	1.39526	0.805165	1.01006	0.91443		0.792388	0.704765	0.689204	0.754184	0.844392	1.06681		1.03155	1.00249	0.863174
-6.52288	0.916548	1.33168	0.93136	0.971311	1.0379		0.817716	0.630349	0.972304	0.764219	1.13345	1.15794		1.02808	1.08805	1.15455
-6	0.839646	1.29439	0.84307	1.06005	0.880441		0.790484	0.618177	1.00146	0.740361	0.792996	0.86485		0.92307	0.883156	0.846764
-5.52288	0.835365	1.26122	0.819968	1.02424	0.861907		0.595156	0.682884	0.991686	0.730702	0.879484	0.862647		0.988265	0.953366	0.782149
-5	0.744596	1.27908	0.749071	1.04766	0.663977		0.449308	0.551668	0.42669	0.474144	0.465227	0.548207		0.513335	0.72094	0.415051
-4.52288	0.600696	0.797547	0.60233	1.00267	0.423333		0.319727	0.351307	0.504349	0.550004	0.551147	0.47144		0.567976	0.557705	0.512149
-4	0.252496	1.0789	0.27431	0.664197	0.23832		0.115166	0.134642	0.165857	0.274877	0.0754067	0.0385011		0	0.421244	0.312972
-3.52288	0.224716	0.835117	0.224728	0.617994	0.213655		0.104837	0.141782	0.117598	0.0614248	0.263781	0.233788		0	0.289916	0.127127

## Sheet: S1d
R/S-LN vs iQ	HDAC1	HDAC10	HDAC2	HDAC8	HDAC6		GSE1	KDM1A	RCOR3	HMG20A		DNTTIP1	ELMSAN1		NCOR1	TBL1XR1		MIER1
DMSO	1	1	1	1	1		1	1	1	1		1	1		1	1		1
-7	1.15411	0.990861	0.947352	0.97757	0.913893		0.907567	0.664305	0.934119	1.06169		0.829738	0.803836		0.900659	0.992135		1.31854
-6.52288	1.03693	0.658178	0.856137	0.879711	0.886649		0.863051	0.739244	0.732267	0.803186		0.89746	0.626022		0.850209	0.854406		0.974036
-6	1.09597	0.662131	0.952984	1.18889	1.06185		1.00276	0.986622	1.1558	0.879193		0.857988	0.886088		0.683861	0.985082		1.10407
-5.52288	0.866115	0.680968	0.821977	1.106	0.940931		0.846932	0.847921	0.795904	0.969033		0.738038	0.856857		0.55543	0.924779		0.955684
-5	1.01069	0.414282	0.782859	1.00091	0.6644		0.558995	0.695464	0.664656	0.611843		0.68893	0.657866		0.497215	0.856749		0.762555
-4.52288	0.667118	0.348234	0.519235	0.802004	0.412917		0.39912	0.320906	0.42589	0.415064		0.529213	0.147384		0.506467	0.374057		0.332771
-4	0.285649	0.425263	0.223924	0.464488	0.217193		0.12785	0.186023	0.316431	0.184575		0.389543	0		0.366813	0.176003		0
-3.52288	0.168437	0.0327461	0.134086	0.470745	0.185522		0.138641	0.0991574	0.0547996	0.0331322		0.381972	0		0.214166	0.130813		0.180808

## Sheet: S1e
	HDAC4	HDAC7	MBLAC2
DMSO	1	1	1
-7	1.27569	1.45526	0.913087
-6.52288	1.64891	1.16369	0.520309
-6	1.57516	1.74608	1.48395
-5.52288	1.32005	1.56422	1.09759
-5	1.51824	1.64165	1.34811
-4.52288	1.53131	1.75683	1.36578
-4	1.46447	1.39663	1.05406
-3.52288	1.60888	1.45762	0.978396
