# Supplementary material for: Chemoproteomic target deconvolution reveals Histone Deacetylases as targets of (R)-lipoic acid
Source: Nat Commun. 2023 Jun 15;14:3548. doi: 10.1038/s41467-023-39151-8 (PMC10272112; doi:10.1038/s41467-023-39151-8)
Supplement: Supplementary file 6 — Source Data [file 41467_2023_39151_MOESM6_ESM.zip › source data/source data tables/Fig_2 and S2.xlsx]

## Sheet: 2a
0.5 M TCEP	HDAC1			HDAC2			HDCA3			HDAC8			HDAC6
-3.30103	2.25302	2.12162	2.22158	4.51701	4.57862	4.66936	7.25558	7.28213	7.33932	4.49164	4.21798	4.72961	1.45816	1.42392	1.35596
-3.82945	6.60267	6.59999	6.7561	14.6838	15.1597	14.9231	17.0785	16.9479	17.22	12.2613	12.9692	13.0882	2.83229	2.72799	2.83045
-4.35788	20.3513	20.4988	20.2352	37.5127	37.9281	38.3803	49.3596	49.0858	50.0362	34.0294	33.3393	34.5827	6.13896	5.78891	5.79892
-4.88629	44.8545	45.009	46.4019	65.6665	63.7639	65.7588	95.5948	97.1564	98.2162	67.0653	67.1664	68.1183	13.455	13.5196	13.8559
-5.41477	75.7737	78.1543	78.9575	83.5292	85.2785	86.439	101.96	103.73	105.005	93.6582	94.9848	98.6257	31.3499	32.1006	33.4073
-5.94309	89.586	92.205	92.7553	90.5846	91.5425	93.8157	91.2378	92.4271	93.0815	101.356	102.142	102.79	55.9078	57.6015	56.5157
-6.47756	95.6344	96.1277	99.0353	95.0155	95.0012	98.6939	89.2879	93.1305	94.7241	100.44	98.4651	103.004	76.0987	79.5289	82.7102
-6.87615	97.1294	100.284	101.314	97.7664	98.3233	101.153	90.3991	92.4306	92.5457	102.862	99.887	102.421	85.7363	87.7513	88.064
no TCEP	HDAC1			HDAC2			HDCA3			HDAC8			HDAC6
-3.30103	34.5758	34.0329	33.4507	44.2753	42.6833	42.8281	64.3889	65.753	66.6157	11.8484	10.0765	11.6418	23.0918	22.3431	22.7816
-3.82945	69.9436	70.5688	71.7678	74.0269	74.0487	74.0611	67.3361	68.514	68.6262	38.6337	36.1079	37.5813	56.1761	58.3464	57.3647
-4.35788	91.6791	90.2694	91.9437	91.4647	91.3223	92.1121	79.5043	81.2871	81.6059	69.8087	72.744	68.4194	82.4637	85.6042	82.8934
-4.88629	97.2441	96.7873	98.245	96.4611	96.3058	97.9917	87.8136	89.4197	90.6707	90.3521	88.1822	86.3375	93.4335	99.2455	95.9681
-5.41477	102.844	103.267	105.666	98.5234	99.2037	100.016	88.1589	90.4647	92.122	94.6039	95.6678	91.1864	97.1057	101.846	99.5994
-5.94309	103.58	104.044	104.328	96.9658	96.4307	98.1115	88.1501	88.386	90.7058	91.1519	78.2396	88.7409	97.3023	99.1974	100.246
-6.47756	103.305	103.257	103.904	98.5723	98.9021	101.472	88.6188	88.5508	90.3108	82.6904	91.7834	88.1477	99.4261	102.712	105.54
-6.87615	102.627	100.722	100.875	102.033	100.085	101.747	97.6646	98.0479	97.5948	89.8814	85.2009	81.1558	96.4036	90.044	88.9734

## Sheet: 2b
R-LA	HDAC1			HDAC2			HDCA3			HDAC8			HDAC6
-3.30103	2.06547	2.16166	2.33873	4.74198	4.59292	4.7916	7.08258	7.08191	7.39584	5.30668	4.94973	5.12226	1.31329	1.2751	1.50056
-3.82945	7.12582	6.71445	6.75045	15.1834	15.4888	15.4724	18.0543	17.6078	18.143	13.4333	13.6891	13.4511	2.63712	2.67004	2.87997
-4.35788	22.2198	21.6618	20.2755	39.0891	39.5755	39.019	52.9102	50.9644	52.3503	33.5118	33.3155	36.2306	5.99357	6.13343	6.37391
-4.88629	48.1788	47.8107	46.3783	64.4193	64.1884	65.6753	96.9437	97.3619	96.6681	63.2459	63.2518	65.7029	14.0385	14.3872	14.6406
-5.41477	74.269	75.9704	74.4745	86.9218	85.1911	84.1347	100.572	100.924	100.788	88.2206	86.3406	87.8993	30.2154	30.9232	31.9805
-5.94309	96.4579	95.6792	89.9211	92.4994	92.3236	90.2547	96.4051	93.0708	93.494	92.2839	95.5262	96.2223	56.7602	58.049	59.2833
-6.47756	97.1842	94.5859	94.2602	91.6879	92.4889	91.2233	91.1442	87.7153	87.7103	89.5294	94.9967	92.6646	74.1129	75.3983	80.3304
-6.87615	102.533	102.243	97.7149	98.2328	98.8331	96.006	92.4805	92.6777	91.9577	93.1465	93.6939	94.7528	87.4297	86.6314	88.2001
	HDAC1			HDAC2			HDCA3			HDAC8			HDAC6
-3.30103	101.41	104.356	104.281	93.3383	95.3632	95.1901	87.3202	87.2914	89.2525	95.2763	95.2466	101.142	90.4369	107.191	106.054
-3.82945	95.967	97.7205	95.8292	95.8727	99.3839	97.1844	96.0591	97.8822	95.0814	94.4494	94.6398	95.5084	93.2523	98.471	100.282
-4.35788	98.3114	97.6348	99.0304	96.4581	99.7256	99.0321	99.1013	94.8902	97.6035	94.961	98.1557	100.922	95.6642	98.1889	100.407
-4.88629	99.9977	97.4443	99.9206	94.6689	93.3599	94.9828	90.8971	89.9513	91.9466	95.6809	96.2044	98.1617	94.5532	98.7834	96.6399
-5.41477	98.0244	98.8071	98.0427	94.3898	93.834	94.8109	89.1974	90.853	91.4386	96.4067	94.8778	104.057	95.3985	98.048	97.1674
-5.94309	98.1128	97.0593	98.522	93.5563	93.5177	91.9585	87.4112	87.5623	89.3771	96.3829	97.2574	99.3158	96.0201	96.6241	96.4039
-6.47756	95.7851	95.4925	96.2188	92.349	91.5695	93.0341	87.2753	88.9499	89.5195	95.5619	95.5143	96.9243	92.9547	95.9814	94.9705
-6.87615	96.2991	94.932	93.6944	94.8053	96.0709	93.0985	92.7365	93.0045	90.4814	98.1796	100.732	96.9064	92.5757	94.6849	91.59

## Sheet: 2c
	R LA			S LA			RS LA			RS LA reduced			LM			SAHA
-3.30103	8335	8693	9352	378064	389026	388750	9033	8544	8916	10948	11336	10633	5424	5479	5403
-3.82945	27168	25637	25771	357806	364332	357293	25221	25211	25792	35128	33959	34884	13727	13267	13133
-4.35788	83343	81266	76107	366531	364013	369207	76389	76938	75957	100059	96489	102534	41841	41621	40313
-4.88629	179954	178584	173253	372807	363304	372520	167582	168157	173341	200567	200318	195985	92316	92590	94920
-5.41477	277053	283385	277818	365463	368376	365531	282653	291513	294502	315045	314071	307544	199427	199193	204666
-5.94309	359633	356735	335305	365792	361871	367315	334058	343805	345853	353287	345284	342473	291058	290664	291270
-6.47756	362336	352666	351454	357129	356040	358743	356568	358404	369225	372512	378178	378301	353511	347886	348635
-6.87615	382244	381163	364311	359042	353954	349348	362132	373872	377707	385390	377410	356944	348604	343316	346349
-4.30103																1951	1963	1822
-5.12407																3958	4231	3895
-5.94692																19908	20969	19762
-6.76955																88503	91916	93868
-7.59346																248915	245579	256063
-8.41567																337631	344047	344507
-9.27327																375556	372678	377396
-10.062																346292	360694	357566

## Sheet: 2d
	R LA	S LA	RS LA	RS LA reduced	LM	SAHA
HDAC1	-4.935		-4.945	-4.82	-5.335	-7.26
HDAC2	-4.52		-4.554	-4.476	-5.178	-7.005
HDAC3	-4.36		-4.38	-4.323	-4.807	-6.678
HDAC8	-4.611		-4.652	-4.695	-5.112	-6.035
HDAC6	-5.764		-5.763	-5.617	-6.031	-7.651

## Sheet: S2a
	HDAC1 no TCEP			HDAC1 w TCEP			HDAC6 no TCEP			HDAC6 w TCEP			HDAC8 no TCEP			HDAC8 with TCEP
-4.30103	0.14944	0.0864282	0.120702	0.350111	0.353336	0.315449	0.21558	0.285498	0.179165	0.0755945	0.0737508	0.0771749	0.991198	1.21317	1.28971	1.36831	2.39752	1.32667
-5.12407	0.92772	0.807018	0.792755	0.889385	0.962739	0.872457	1.08664	1.03566	1.05751	0.384821	0.428545	0.417482	9.98852	9.68619	9.88902	10.3278	10.185	11.1964
-5.94692	5.67212	5.61251	5.20975	5.17509	5.46018	5.13586	4.53301	4.35239	3.96347	1.9889	2.10032	1.9918	43.7811	41.4313	43.2453	41.6384	42.501	42.1381
-6.76955	24.8515	22.2018	18.7828	23.6063	24.5234	25.0479	17.5173	18.6885	16.875	11.1182	11.1819	10.8959	81.1902	85.2545	81.615	81.5456	81.2898	84.9009
-7.59346	73.332	74.1282	73.0817	66.7084	65.812	68.629	55.5264	55.3065	57.6108	44.6137	45.6275	45.602	86.9346	97.0264	88.385	90.8977	95.9069	97.1087
-8.41567	96.5203	96.5629	95.9219	90.5461	92.27	92.3936	101.266	101.509	101.575	92.8725	94.6407	91.7457	92.5986	97.0417	94.0337	93.3369	97.1146	95.0741
-9.27327	103.482	103.23	103.248	100.736	99.963	101.231	103.754	103.996	104.348	103.557	103.538	101.802	91.7183	93.1496	94.6613	94.848	95.0384	88.9702
-10.062	98.6714	97.9493	99.6309	92.8732	96.743	95.9025	90.0935	92.0716	91.3972	95.8133	97.4235	95.6134	93.9418	91.0486	91.5385	93.3488	94.7112	89.2439

## Sheet: S2b
R/S-LA	HDAC1			HDAC2			HDCA3			HDAC8			HDAC6
-3.30103	1.28329	1.29807	1.27765	1.63173	1.60826	1.6104	4.16832	4.13039	4.17636	3.53382	3.56952	3.88482	1.14366	1.08098	1.08782
-3.82945	3.51428	3.39068	3.35467	4.37749	4.23897	4.39676	8.90941	8.94023	8.91904	7.50193	7.58522	6.91296	2.37003	2.45195	2.46038
-4.35788	11.0684	11.0093	10.6578	14.1348	14.1034	14.0027	25.3559	24.0859	24.4605	18.853	16.86	19.2516	4.67448	4.63155	4.54226
-4.88629	24.6308	24.7045	25.3305	32.6794	32.1097	32.0348	55.6369	56.3521	62.4157	35.6416	34.3209	36.6827	10.1866	10.4131	10.6467
-5.41477	53.4112	53.3483	54.8189	62.7872	63.5079	63.5078	100.947	102.17	103.057	63.2637	65.7445	65.5423	23.025	23.2631	23.7333
-5.94309	78.0321	77.9262	78.089	83.5078	83.413	83.6174	105.476	106.045	106.401	84.4904	87.3996	90.1898	48.9979	48.9603	49.8705
-6.47756	94.813	93.3015	93.5028	91.2192	90.5813	91.6447	89.5862	90.873	93.4553	87.6197	93.0394	92.8372	72.291	73.4771	73.4953
-6.87615	93.4945	92.0736	92.8885	99.2152	97.4208	97.0893	104.127	108.406	102.786	90.6717	92.3017	95.3715	86.8078	88.7475	90.3905
R/S-LM	HDAC1			HDAC2			HDCA3			HDAC8			HDAC6
-3.30103	71.5662	71.4067	71.4672	71.964	72.3177	72.1483	69.6623	70.4079	69.1097	73.7811	62.3039	67.765	75.3248	75.1005	70.3242
-3.82945	85.3568	84.4089	84.9362	80.6393	80.2369	79.5941	75.2589	76.6842	75.5671	79.38	81.948	73.4328	95.4583	94.7241	92.4168
-4.35788	99.571	98.7787	97.4651	93.3465	95.4258	92.7624	87.3214	88.0897	87.877	92.9927	93.0004	87.6923	101.41	101.875	100.004
-4.88629	94.8867	95.3188	94.2715	96.436	96.5227	94.9323	91.0887	91.1636	92.3406	87.1948	98.4501	88.7026	103.293	100.632	100.653
-5.41477	102.996	104.783	104.694	101.607	103.068	101.387	88.6242	91.0601	91.2237	98.8136	101.133	93.5477	102.294	103.492	99.8033
-5.94309	100.727	101.673	102.371	100.457	99.1256	100.639	95.2751	94.3928	97.2335	97.6617	100.907	92.3995	101.321	102.657	100.612
-6.47756	104.216	103.707	104.551	98.6184	99.6756	101.604	90.1183	90.3135	93.1985	97.788	96.9001	91.7604	107.714	104.061	103.825
-6.87615	97.8849	97.6343	99.4595	101.142	100.648	102.314	107.529	106.868	106.288	102.514	106.9	94.6651	97.9564	94.6265	91.4846

## Sheet: S2c
S-LA	HDAC1			HDAC2			HDCA3			HDAC8			HDAC6
-3.30103	106.027	105.591	106.381	98.5396	101.713	103.682	86.8782	91.1118	89.2544	90.6353	99.0356	98.8595	99.5863	103.88	107.657
-3.82945	100.58	102.136	101.609	97.4796	100.332	101.053	92.9523	95.1022	93.8408	96.5174	106.016	104.26	99.4377	102.074	105.394
-4.35788	104.217	103.415	103.539	101.526	103.777	104.099	96.1386	95.2831	96.2629	102.453	109.916	100.027	100.436	104.128	104.6
-4.88629	100.344	100.868	101.754	98.4561	100.393	100.04	93.9475	94.4069	93.8244	100.222	111.55	108.098	101.056	101.716	103.347
-5.41477	100.374	103.131	101.498	97.6098	99.6662	99.1007	89.0106	91.9869	90.83	99.8087	113.502	102.717	99.9388	104.703	107.213
-5.94309	104.074	105.642	103.326	97.3572	96.9853	97.5417	89.6559	90.4756	90.4409	98.6835	107.516	102.901	102.43	101.8	98.8376
-6.47756	101.852	102.9	102.381	94.0288	96.284	96.7729	83.9314	87.0721	85.5492	100.011	108.45	98.01	101.467	100.176	99.512
-6.87615	101.866	101.371	100.816	99.3856	99.6903	99.2371	95.425	96.3701	99.3276	104.688	105.924	98.2396	101.336	96.2696	95.518
R-LA	HDAC1			HDAC2			HDCA3			HDAC8			HDAC6
-3.30103	49.7441	47.7426	47.09	54.0535	54.0535	55.7346	61.9693	62.3271	63.8068	18.7294	18.5802	18.0406	34.3501	34.1534	34.5336
-3.82945	74.641	75.4908	74.7529	75.246	75.4575	74.5561	70.2742	69.5236	68.6455	46.2801	47.2407	47.654	63.5582	64.7905	68.8472
-4.35788	94.2796	94.5589	95.5538	91.6612	92.4944	92.7477	82.0706	99.4098	83.1499	80.6582	77.6961	82.522	91.1685	93.3359	91.6594
-4.88629	98.2987	97.8114	98.827	97.6865	95.0722	96.3063	87.2024	89.2813	88.6645	90.7807	96.0467	98.3352	102.926	102.5	103.532
-5.41477	97.4823	99.4484	101.009	96.6981	97.088	97.3426	85.4592	87.2159	89.073	91.6839	100.804	101.003	110.971	106.813	106.413
-5.94309	105.319	104.533	105.422	100.699	98.5089	97.662	89.5228	88.1768	89.0713	98.274	100.769	97.6196	113.487	111.781	109.434
-6.47756	100.69	102.14	102.556	95.9002	93.6539	95.0714	81.7472	83.5405	85.4774	94.8488	99.7742	103.486	110.276	106.445	112.371
-6.87615	102.09	102.714	103.507	105.331	102.347	100.517	97.8911	97.354	96.0597	92.9813	105.465	111.925	109.845	103.665	109.898

## Sheet: S2d
	HDAC1_LA			HDAC1_LAred			HDAC6_LA			HDAC6_LAred			HDAC8_LA			HDAC8_LAred
-3.30103	2.25302	2.12162	2.22158	2.76757	2.87182	2.68293	1.45816	1.42392	1.35596	1.90066	1.87064	1.9083	4.49164	4.21798	4.72961	5.5387	6.44298	4.95568
-3.82945	6.60267	6.59999	6.7561	9.26465	8.95054	9.19908	2.83229	2.72799	2.83045	3.44205	3.20579	3.40597	12.2613	12.9692	13.0882	15.2478	14.986	14.6707
-4.35788	20.3513	20.4988	20.2352	26.7114	25.7521	27.3764	6.13896	5.78891	5.79892	6.92467	6.74951	6.85777	34.0294	33.3393	34.5827	32.9883	33.8093	29.5437
-4.88629	44.8545	45.009	46.4019	53.7175	53.6506	52.4863	13.455	13.5196	13.8559	16.7633	15.9117	16.5726	67.0653	67.1664	68.1183	65.7743	68.9393	55.1609
-5.41477	75.7737	78.1543	78.9575	84.4773	84.2156	82.4618	31.3499	32.1006	33.4073	38.1371	36.4753	35.86	93.6582	94.9848	98.6257	94.4673	96.4781	81.2779
-5.94309	89.586	92.205	92.7553	94.7528	92.6024	91.8471	55.9078	57.6015	56.5157	60.9287	58.1296	64.9441	101.356	102.142	102.79	99.9702	99.768	95.3061
-6.47756	95.6344	96.1277	99.0353	99.9185	101.441	101.474	76.0987	79.5289	82.7102	84.471	78.2193	82.7984	100.44	98.4651	103.004	102.1	101.594	89.0594
-6.87615	97.1294	100.284	101.314	103.379	101.234	95.7354	85.7363	87.7513	88.064	87.6459	83.3784	85.1621	102.862	99.887	102.421	104.349	101.731	91.7247

## Sheet: S2e
	R Lipoic Acid			S Lipoic Acid			R/S Lipoic Acid			R/S Lipoic Acid Reduced			R/S Lipoic Amide			SAHA
-4	20.9134	18.7103	21.0922	97.7045	104.721	98.5455	5.4051	0.691028	8.60406	0.709906	-5.06651	-0.417978	8.94957	4.90371	5.81912
-4.58031	17.2984	11.7345	12.23	109.39	104.102	105.018	16.6621	17.5526	13.058	2.31634	2.88424	-3.58915	3.83143	-0.834003	0.804207
-5.16059	25.1797	30.144	30.829	99.0538	104.728	109.793	24.6813	29.9295	28.3509	1.112	13.7033	-0.940229	7.49801	10.0685	1.41383
-5.74088	57.0115	52.7055	57.8703	109.611	108.079	102.908	52.1664	54.0588	51.0514	12.9805	13.6219	13.4323	8.28139	2.41463	5.697
-6.32148	86.392	92.8962	87.1465	109.197	101.429	105.689	88.5435	84.6455	96.7603	35.3961	30.9531	27.2587	8.47002	4.46088	8.70434
-6.92082	93.8403	92.4702	96.1547	104.121	110.274	108.602	91.5597	91.2649	101.82	58.0202	63.7897	66.3493	9.9027	24.6177	15.7437
-7.57349	102.239	112.039	103.257	104.033	111.356	103.949	99.4261	99.6664	105.18	84.4678	78.5713	85.276	45.0477	41.2172	50.7784
-8.06198	105.782	98.3181	104.91	105.18	105.145	99.3159	106.58	110.725	95.693	102.777	109.857	101.86	82.499	87.6271	84.2057
-4.30103																-5.85187	3.69638	-0.845898
-5.12407																-1.86259	5.81314	-1.0137
-5.94692																1.75438	5.18765	1.8735
-6.76955																19.3715	28.0739	26.5677
-7.59346																79.8064	87.225	79.86
-8.41567																113.049	103.071	101.163
-9.27327																109.252	98.5266	97.8088
-10.062																104.902	104.542	96.244
