# Supplementary material for: Chemoproteomic target deconvolution reveals Histone Deacetylases as targets of (R)-lipoic acid
Source: Nat Commun. 2023 Jun 15;14:3548. doi: 10.1038/s41467-023-39151-8 (PMC10272112; doi:10.1038/s41467-023-39151-8)
Supplement: Supplementary file 6 — Source Data [file 41467_2023_39151_MOESM6_ESM.zip › source data/source data tables/Fig_3 and S3.xlsx]

## Sheet: 3a
	a-Tubulin	DDX3X
CTR	1	1
ACY738	6.5	3
LA .5	2	1.8
LA 1	3.4	2.4
LM .5	2.5	2.1
LM 1	4	2.4

## Sheet: 3c
	DMSO A	DMSO B	LA A	LA B
65-73 kDa	0.900597	1.0994	5.86389	5.76303
49-51 kDa	1.19201	0.807988	6.45305	6.19424
24-26 kDa	1.07214	0.927857	2.10448	2.19712
21-23 kDa	1.04511	0.954894	2.34774	2.34977
14-16 kDa	1.1694	0.830596	4.6853	4.99605
10-12 kDa	0.984549	1.01545	5.95707	6.02078

## Sheet: 3d
HDAC6	RS-LM			R-LA			S-LA
-3.60206	26.3057	15.766	20.4178	45.8797	39.1078	35.393	102.656	89.6365	85.6024
-4.23062	32.3802	35.7155	41.6363	75.9994	73.9189	75.1643	104.085	103.615	106.281
-4.86012	65.3725	71.7758	67.279	97.3571	104.478	92.7857	111.825	107.412	88.493
-5.48678	85.7549	87.7315	89.2737	96.7018	108.516	101.704	104.999	107.427	92.0816
-6.1152	95.5042	101.445	95.3825	107.393	102.321	104.514	103.846	110.873	111.686
-6.74232	109.116	94.2698	99.3264	95.8312	103.639	106.674	106.579	111.832	92.7519
-7.40012	92.6254	98.8657	98.9541	107.833	108.43	102.753	90.6917	106.914	100.381
-8.00218	96.6094	84.7979	103.236	92.6568	100.247	103.535	96.4557	92.184	102.608
HDAC10	RS LM			R LA			S LA
-3.60206	49.8827	44.0652	51.642	52.8118	57.6992	58.5355	88.1521	90.399	98.535
-4.23062	58.7396	49.1934	42.4916	69.2369	86.5748	87.6872	101.013	92.2492	97.3715
-4.86012	59.6734	63.6927	77.8193	85.9559	93.7384	98.5996	95.4797	98.9389	89.0329
-5.48678	80.2176	84.0332	78.153	99.9455	103.626	89.6919	104.731	91.4412	93.7279
-6.1152	96.6234	88.4699	96.7844	97.7024	104.668	101.801	108.165	105.316	96.4368
-6.74232	94.2182	103.517	99.0314	96.6004	95.932	90.4913	98.1653	94.0208	97.1
-7.40012	104.299	94.723	93.9501	84.132	100.462	102.027	95.4736	94.7724	87.7537
-8.00218	90.8392	94.987	92.0563	92.0638	90.2946	90.5677	97.615	95.594	100.834

## Sheet: S3d
CTRL-DMSO	1
S-LA 30 uM	1.53191
S-LA 100 uM	1.31256
S-LA 300 uM	2.36523
S-LA 500 uM	1.38171
R-LA 30 uM	1.91656
R-LA 100 uM	1.93208
R-LA 300 uM	3.42208
R-LA 500 uM	4.55297

## Sheet: S3g
	51 kDa
t	0	1	2	3	4	8	23
replicate a	1.18	3.98	5.01	9.46	8.41	7.43	7.39
replicate b	0.817
mean	0.9985
SD	0.1815
	16 kDa
t	0	1	2	3	4	8	23
replicate a	0.794	4.92	4.76	7.62	7.11	14.2	11.7
replicate b	1.21
mean	1.002
SD	0.208
	22 kDa
t	0	1	2	3	4	8	23
replicate a	0.345	7.6	7.99	13.2	12.7	8.87	6.95
replicate b	1.66
mean	1.0025
SD	0.6575
