# Supplementary material for: Chemoproteomic target deconvolution reveals Histone Deacetylases as targets of (R)-lipoic acid
Source: Nat Commun. 2023 Jun 15;14:3548. doi: 10.1038/s41467-023-39151-8 (PMC10272112; doi:10.1038/s41467-023-39151-8)
Supplement: Supplementary file 6 — Source Data [file 41467_2023_39151_MOESM6_ESM.zip › source data/source data tables/Fig_4.xlsx]

## Sheet: 4b
	DMSO	S-LA 100 uM	S-LA 300 uM	R-LA 100 uM	R-LA 300 uM	R-LA 1000 uM	LM 100 uM	LM 300 uM	LM 1000 uM	SAHA 5 uM	SAHA 10 uM
	42.5	60.3333	87.5	45.25	35.1111	34.0667	44.3	35.3077	17	50.6667	52.75
	39.5455	45.6667	74.5	77.6667	32.1429	16.8333	63.75	30.4444	9.61538	31.4	25.3333
	65	43	86.3333	49.7273	36.8	20.1	64.7778	43.6667	15.3	46	40.5
	39.6	73	65.3333	41	18.1667	31.0667	49.1818	30.2	22.6191	38.6364	51.1667
	40.8333	63.5455	51.8333	45	18.6667	33.75	58.6	36.2308	28	52.8182	36
	36.6	52.25	84.5	65	23.8889	30.8333	39.7273	27.3889	29.6154	41.7273	30.8333
	97	65	28.25	30.3333	25.4	11.3	76.2	58.875	21.8571	33	38.75
	40.2857	51	82.5	46	19.1429	9.2	71	24.4375	28.8889	49.2857	44.5
	85.6667	53.2	50.8	38.3333	31.6	15.8571	31.1875	30.6667	25.875	50.3	23.5
	35.5	35.1538	58.5	39.6667	37.3333	22.6667	45	27.6923	20.6667	41.875	22.5
	58.75	53.8	68	32.25	13.5	11.0833	63.6	44.9286	21.6154	50.4286	18.5
	60.3333	34.1667	30.6	22	27.5	9.33333	40.5	34.8	30.8182	49.1176	15.6364
	60	29.3077	69	35.5	47.4	11	81.5	39.0909	26.2857	51.2222	31
	50.3333	40.75	43.8889	32.75	18.8889	12.4	35.3333	43.75	7.55556	60.7	37.5882
	47.7692	41.875	88	66.25	27	31.3333	36	27.5454	13.9375	38.0833	55.1667
	50.3333	64.4286	54	52.75	41.625	14.8571	53.7143	17.65	25.5714	56.9	42.2
	39.125	62	36.5	50.375	25.875	10.95	35.8571	28.1111	28	30	33.2
	62.25	38	36.6667	52	24.625	9.57143	38.125	42.3	21.25	49.3333	29.6923
	52.6	42.4286	80.8571	67	31.25	17.1667	41.75	13.75	20	45.8824	41.5
	55	61.6667	63.6667	46.4286	32.125	7.25	45.1	29.6842	16.75
	44.6667	65	31.2	34.6667	15.8333	4.33333	52.8	28.3684
	91	48.6	48.6667	58.8571	42	10		12.875
	61	76.5	40.6667	76	42.75	15.1111		35.8333
	70.6	52.25	54.3333	44.2	23.2222	22.7778		25.5
	44.8889	60.7143		31.8333		15.4545
	38			33
	43.25			36.3333
	DMSO	S-LA 100 uM	S-LA 300 uM	R-LA 100 uM	R-LA 300 uM	R-LA 1000 uM	LM 100 uM	LM 300 uM	LM 1000 uM	SAHA 5 uM	SAHA 10 uM
Number of values	27	25	24	27	24	25	21	24	20	19	19
Minimum	35.5	29.3077	28.25	22	13.5	4.33333	31.1875	12.875	7.55556	30	15.6364
25% Percentile	40.2857	42.1518	41.4722	34.6667	20.1627	10.475	38.9261	27.428	16.8125	38.6364	25.3333
Median	50.3333	52.25	56.4167	45	27.25	15.1111	45.1	30.3222	21.7363	49.1176	36
75% Percentile	61	62.7727	79.2678	52.75	36.3778	22.7222	63.675	38.3759	27.5714	50.6667	42.2
Maximum	97	76.5	88	77.6667	47.4	34.0667	81.5	58.875	30.8182	60.7	55.1667
Mean	53.7937	52.5455	59.004	46.3026	28.827	17.1318	50.8573	32.0457	21.5611	45.6514	35.2798
Std. Deviation	16.6624	12.5338	19.705	14.4236	9.32309	8.8827	14.5676	10.3761	6.60488	8.45971	11.3331
Std. Error	3.20668	2.50677	4.02226	2.77582	1.90307	1.77654	3.17892	2.11801	1.4769	1.94079	2.59999
Lower 95% CI	47.2024	47.3718	50.6834	40.5969	24.8902	13.4653	44.2262	27.6643	18.4699	41.574	29.8175
Upper 95% CI	60.3851	57.7191	67.3246	52.0084	32.7637	20.7984	57.4885	36.4271	24.6523	49.7289	40.7422

## Sheet: 4c
	DMSO	(R)-LA 10 ?M	(R)-LA 30 ?M	(R)-LA 100 ?M	(R)-LA 300 ?M	(S)-LA 10 ?M	(S)-LA 30 ?M	(S)-LA 100 ?M	(S)-LA 300 ?M	(R/S)-LA 10 ?M	(R/S)-LA 30 ?M	(R/S)-LA 100 ?M	(R/S)-LA 300 ?M	HDAC 3 ?M	NAC 500 ?M
	0.898958	0.667154	0.741426	0.643267	0.603029	0.783124	0.612541	0.664096	0.673714	0.636127	0.591949	0.607978	0.908961	1.06971	0.76839
	1.13228	0.935204	0.666872	0.63654	0.722503	0.745394	0.633522	0.690677	0.575592	0.799414	0.68618	0.660269	0.609007	0.848735	0.700601
	0.968762	0.67654	0.813079	0.535045	0.707832	1.1606	0.621883		0.481703	0.749585	0.833682	0.557183	0.65196	0.728468	0.630596
Mean	1	0.759633	0.740459	0.604951	0.677788	0.896372	0.622649	0.677387	0.577003	0.728375	0.703937	0.608477	0.723309	0.882304	0.699862
SD	0.0977813	0.124207	0.0596927	0.049507	0.0532008	0.18747	0.00858255	0.0132905	0.0783945	0.0683279	0.0994826	0.0420862	0.132442	0.141318	0.0562566

## Sheet: 4d
	DMSO -Ars.	DMSO +Ars	S-LA -Ars	S-LA +Ars	R-LA -Ars	R-LA +Ars	R/S-LM -Ars	R/S-LM +Ars	Vor. -Ars	Vor. +Ars	NAC +Ars	TBHP -Ars
	1.1331	0.895302	0.762338	1.45815	1.19664	0.684857	1.07675	1.50602	1.02213	1.5106	0.637108	8.27709
	0.778064	3.02571	1.15573	1.75107	0.881575	1.37349	0.959596	1.19353	1.41639	2.70294	0.672014	8.68803
	1.08884	0.996269	1.05336	1.38156	1.31409	0.971454	1.35664	1.54044	1.32539	3.77419	0.689609	7.08168
Mean	1	1.63909	0.990477	1.53026	1.13077	1.00993	1.131	1.41333	1.25464	2.66258	0.666244	8.0156
SD	0.157969	0.981352	0.166645	0.159234	0.182615	0.282448	0.166572	0.156058	0.168554	0.924546	0.021818	0.681357
